# Supplementary material for: The Association of Plasma Homocysteine Concentrations with a 10-Year Risk of All-Cause and Cardiovascular Mortality in a Community-Based Chinese Population
Source: Nutrients. 2024 Jun 19;16(12):1945. doi: 10.3390/nu16121945 (PMC11206274; doi:10.3390/nu16121945)
Supplement: Supplementary file 1 [file nutrients-16-01945-s001.zip]

Archive with 1 entries (1 files):
- nutrients-3006171-supplementary.pdf
